# Supplementary material for: A Statistically Representative Atlas for Mapping Neuronal Circuits in the Drosophila Adult Brain
Source: Front Neuroinform. 2018 Mar 23;12:13. doi: 10.3389/fninf.2018.00013 (PMC5876320; doi:10.3389/fninf.2018.00013)
Supplement: Supplementary Table 1 — Results of the 3D space query for each of the five PDF profiles. Overlap values are indicated for each Janelia Farm line and the corresponding gene name (FlyBase nomenclature) is indicated for the overlap values ranking among the first 50 for at least three of the five PDF profiles (blue). Bold names correspond to the three lines shown in Figure 10. [file Table1.XLS]

## Sheet: total+bleu
PDF profile 1			PDF profile 2			PDF profile 3			PDF profile 4			PDF profile 5
JF line	overlap	gene name	JF line	overlap	gene name	JF line	overlap	gene name	JF line	overlap	gene name	JF line	overlap	gene name
GMR_35F03_AE_01	0.36305	Hr38	GMR_64A10_AE_01	0.38237	Astc-R1	GMR_64A10_AE_01	0.416018	Astc-R1	GMR_14F03_AE_01	0.417724	per	GMR_14F03_AE_01	0.491585	per
GMR_18H11_AE_01	0.347542	Pdfr	GMR_44H10_AE_01	0.347386	Mef2	GMR_11B03_AE_01	0.384643	cwo	GMR_11B03_AE_01	0.380561	cwo	GMR_44H10_AE_01	0.465244	Mef2
GMR_14F03_AE_01	0.337911	per	GMR_80C12_AE_01	0.342006	CG7587	GMR_71G01_AE_01	0.372835	Vsx2	GMR_31B01_AE_01	0.361804	CadN	GMR_31B01_AE_01	0.455922	CadN
GMR_64A10_AE_01	0.337244	Astc-R1	GMR_11B03_AE_01	0.341953	cwo	GMR_14F03_AE_01	0.370867	per	GMR_10G01_AE_01	0.345538	Syt4	GMR_54D11_AE_01	0.413256	CG11448
GMR_10G01_AE_01	0.337175	Syt4	GMR_64A07_AE_01	0.330716	TkR86C	GMR_31B01_AE_01	0.359138	CadN	GMR_71G01_AE_01	0.343023	Vsx2	GMR_11B03_AE_01	0.411919	cwo
GMR_31B01_AE_01	0.334134	CadN	GMR_26C12_AE_01	0.327548		GMR_92H07_AE_01	0.344878	CG31345	GMR_64A10_AE_01	0.33878	AstC-R1	GMR_77H08_AE_01	0.404577	CG18599
GMR_77H08_AE_01	0.320693	CG18599	GMR_14F03_AE_01	0.32446	per	GMR_55A10_AE_01	0.334902	CG14762	GMR_65G02_AE_01	0.331439	CASK	GMR_65G02_AE_01	0.398251	CASK
GMR_54D11_AE_01	0.314418	CG11448	GMR_83C05_AE_01	0.314935		GMR_31C03_AE_01	0.329971	CadN	GMR_20G07_AE_01	0.32784	Trpm	GMR_53B03_AE_01	0.398107	5-HT1A
GMR_53B03_AE_01	0.309742	5-HT1A	GMR_46A08_AE_01	0.313147		GMR_43D05_AE_01	0.325763	Clk	GMR_18H11_AE_01	0.322211	Pdfr	GMR_35F03_AE_01	0.392419	Hr38
GMR_44H10_AE_01	0.306974	Mef2	GMR_31B01_AE_01	0.306892	CadN	GMR_67F03_AE_01	0.31515	AstC	GMR_43D05_AE_01	0.32152	Clk	GMR_43D05_AE_01	0.375567	Clk
GMR_67F03_AE_01	0.29712	AstC	GMR_72G06_AE_01	0.305816	CG31714	GMR_10G01_AE_01	0.313156	Syt4	GMR_44H10_AE_01	0.319016	Mef2	GMR_82H12_AE_01	0.37483	Octß3R
GMR_55A10_AE_01	0.295334	CG14762	GMR_92H07_AE_01	0.305396	CG31345	GMR_82H12_AE_01	0.313118	Octß3R	GMR_35F03_AE_01	0.316784	Hr38	GMR_64A10_AE_01	0.373215	AstC-R1
GMR_16G04_AE_01	0.290415	para	GMR_43D05_AE_01	0.299487	Clk	GMR_65G02_AE_01	0.308447	CASK	GMR_23E05_AE_01	0.310064	hec	GMR_22E12_AE_01	0.372917	Mip
GMR_71G01_AE_01	0.290189	Vsx2	GMR_10G01_AE_01	0.296739	Syt4	GMR_44H10_AE_01	0.299116	Mef2	GMR_92H07_AE_01	0.309119	CG31345	GMR_64A07_AE_01	0.366284	TkR86C
GMR_31C03_AE_01	0.287829	CadN	GMR_76F12_AE_01	0.294952	amon	GMR_79A08_AE_01	0.298207	esn	GMR_64A07_AE_01	0.301795	TkR86C	GMR_18H11_AE_01	0.358876	Pdfr
GMR_20A06_AE_01	0.286879		GMR_18H11_AE_01	0.292148	Pdfr	GMR_53B03_AE_01	0.292253	5-HT1A	GMR_67F03_AE_01	0.299517	AstC	GMR_20G07_AE_01	0.355853	Trpm
GMR_92H07_AE_01	0.272525	CG31345	GMR_71G01_AE_01	0.281086	Vsx2	GMR_35F03_AE_01	0.289437	Hr38	GMR_55A10_AE_01	0.29473	CG14762	GMR_31C03_AE_01	0.355441	CadN
GMR_11B03_AE_01	0.271897	cwo	GMR_53A02_AE_01	0.279447	klg	GMR_78H08_AE_01	0.28302	Vsx2	GMR_93F07_AE_01	0.283256		GMR_92H07_AE_01	0.347844	CG31345
GMR_26C12_AE_01	0.270976		GMR_54D11_AE_01	0.26781	CG11448	GMR_25F06_AE_01	0.27958	tn	GMR_82H12_AE_01	0.281867	Octß3R	GMR_65D09_AE_01	0.342739	AstC-R2
GMR_20G07_AE_01	0.26728	Trpm	GMR_23E05_AE_01	0.267318	hec	GMR_32D06_AE_01	0.27937	CadN	GMR_22E12_AE_01	0.281793	Mip	GMR_14A07_AE_01	0.3327	norpA
GMR_23E05_AE_01	0.26307	hec	GMR_54G07_AE_01	0.266781		GMR_22E12_AE_01	0.277844	Mip	GMR_77H08_AE_01	0.281609	CG18599	GMR_84B02_AE_01	0.329324
GMR_27D10_AE_01	0.26198		GMR_67F03_AE_01	0.265655	AstC	GMR_20G07_AE_01	0.274447	Trpm	GMR_53B03_AE_01	0.280629	5-HT1A	GMR_10G01_AE_01	0.323434	Syt4
GMR_37F05_AE_01	0.254855	rdgA	GMR_25C01_AE_01	0.265334		GMR_64C10_AE_01	0.272937	cry	GMR_16G04_AE_01	0.280575	para	GMR_24H08_AE_01	0.321377	Dh31-R1
GMR_76F12_AE_01	0.253136	amon	GMR_65D09_AE_01	0.264607	AstC-R2	GMR_58F06_AE_01	0.271032		GMR_24H08_AE_01	0.273149	Dh31-R1	GMR_80C12_AE_01	0.31598	CG7587
GMR_54A06_AE_01	0.250188		GMR_37F05_AE_01	0.262315	rdgA	GMR_77H08_AE_01	0.269536	CG18599	GMR_14A07_AE_01	0.27101	norpA	GMR_37F05_AE_01	0.31496	rdgA
GMR_85G07_AE_01	0.250154	shn	GMR_53B03_AE_01	0.261555	5-HT1A	GMR_85G07_AE_01	0.266855	shn	GMR_26G09_AE_01	0.268405	grn	GMR_25C01_AE_01	0.310345
GMR_84D10_AE_01	0.249074		GMR_35F03_AE_01	0.260874	Hr38	GMR_23E05_AE_01	0.26421	hec	GMR_54D11_AE_01	0.268103	CG11448	GMR_16G04_AE_01	0.306995	para
GMR_18F07_AE_01	0.248037	Pdfr	GMR_84A04_AE_01	0.260232		GMR_93F07_AE_01	0.261337		GMR_72G06_AE_01	0.266788	CG31714	GMR_79A08_AE_01	0.304674	esn
GMR_70F10_AE_01	0.244128		GMR_31C03_AE_01	0.256885	CadN	GMR_22A05_AE_01	0.260418		GMR_37F05_AE_01	0.263157	rdgA	GMR_13B01_AE_01	0.296205
GMR_65G02_AE_01	0.240215	CASK	GMR_34E09_AE_01	0.255722		GMR_21E02_AE_01	0.259607		GMR_32D06_AE_01	0.261919	CadN	GMR_78H08_AE_01	0.294231	Vsx2
GMR_64A07_AE_01	0.239833	TkR86C	GMR_84D10_AE_01	0.254234		GMR_9A08_AE_01	0.258165		GMR_64C10_AE_01	0.260143	cry	GMR_32D06_AE_01	0.29348	CadN
GMR_65D09_AE_01	0.233357	AstC-R2	GMR_54F10_AE_01	0.251067		GMR_18H11_AE_01	0.253061	Pdfr	GMR_70C05_AE_01	0.258377		GMR_21E02_AE_01	0.28303
GMR_76A03_AE_01	0.231958		GMR_65G02_AE_01	0.248903	CASK	GMR_16G04_AE_01	0.252203	para	GMR_54F10_AE_01	0.258353		GMR_11G08_AE_01	0.281498
GMR_79A08_AE_01	0.231921	esn	GMR_20G07_AE_01	0.248465	Trpm	GMR_14A07_AE_01	0.250798	norpA	GMR_53A02_AE_01	0.258256	klg	GMR_23E05_AE_01	0.280553	hec
GMR_72G06_AE_01	0.228899	CG31714	GMR_77D08_AE_01	0.247035		GMR_26G09_AE_01	0.250282	grn	GMR_79A08_AE_01	0.256588	esn	GMR_12G04_AE_01	0.279377
GMR_65B02_AE_01	0.227626	AstC-R1	GMR_24H12_AE_01	0.245993		GMR_18G01_AE_01	0.243007		GMR_19H11_AE_01	0.254164		GMR_25F06_AE_01	0.27871	tn
GMR_31B07_AE_01	0.227498		GMR_58D11_AE_01	0.245669		GMR_13B01_AE_01	0.242932		GMR_65D09_AE_01	0.252021	AstC-R2	GMR_93G06_AE_01	0.272839
GMR_46A08_AE_01	0.226847		GMR_93G04_AE_01	0.24415		GMR_30A07_AE_01	0.241239		GMR_38A05_AE_01	0.250611		GMR_55A10_AE_01	0.270387	CG14762
GMR_26G09_AE_01	0.22623	grn	GMR_70D03_AE_01	0.243843		GMR_20B10_AE_01	0.237717	Trpm	GMR_78H08_AE_01	0.249257	Vsx2	GMR_76F12_AE_01	0.270006	amon
GMR_82H12_AE_01	0.22556	Octß3R	GMR_84C10_AE_01	0.243614		GMR_54D11_AE_01	0.234272	CG11448	GMR_18F07_AE_01	0.246406	Pdfr	GMR_65B02_AE_01	0.269039	AstC-R1
GMR_24H12_AE_01	0.223401		GMR_82H12_AE_01	0.237177	Octß3R	GMR_37F05_AE_01	0.233585	rdgA	GMR_80C12_AE_01	0.242255	CG7587	GMR_20B10_AE_01	0.265679	Trpm
GMR_35D09_AE_01	0.22292		GMR_93G06_AE_01	0.23534		GMR_30A12_AE_01	0.231581		GMR_21G11_AE_01	0.239989		GMR_78D05_AE_01	0.263254
GMR_43D05_AE_01	0.220872	Clk	GMR_16C05_AE_01	0.234093		GMR_92A08_AE_01	0.228399		GMR_9A08_AE_01	0.238213		GMR_79B01_AE_01	0.262829
GMR_70C05_AE_01	0.218101		GMR_25F06_AE_01	0.234038	tn	GMR_18F07_AE_01	0.228387	Pdfr	GMR_76F12_AE_01	0.238181	amon	GMR_85G07_AE_01	0.260095	shn
GMR_24H08_AE_01	0.216351	Dh31-R1	GMR_26G08_AE_01	0.231458		GMR_81E02_AE_01	0.227958		GMR_24C05_AE_01	0.23544		GMR_76H05_AE_01	0.259475
GMR_30A12_AE_01	0.212251		GMR_24H08_AE_01	0.230213	Dh31-R1	GMR_74H03_AE_01	0.226777		GMR_31C03_AE_01	0.234561	CadN	GMR_80A06_AE_01	0.258425
GMR_64C10_AE_01	0.210846	cry	GMR_30A10_AE_01	0.228974		GMR_26G08_AE_01	0.226248		GMR_65B02_AE_01	0.233373	AstC-R1	GMR_53A02_AE_01	0.258383	klg
GMR_84C10_AE_01	0.210678		GMR_77H08_AE_01	0.225474	CG18599	GMR_35D09_AE_01	0.225441		GMR_20B10_AE_01	0.233305	Trpm	GMR_24C05_AE_01	0.257689
GMR_10B09_AE_01	0.207946		GMR_54A06_AE_01	0.224388		GMR_77F03_AE_01	0.224471		GMR_94B01_AE_01	0.230835		GMR_34C05_AE_01	0.255883
GMR_58D11_AE_01	0.206526		GMR_83C04_AE_01	0.222572		GMR_84B02_AE_01	0.22425		GMR_80A06_AE_01	0.23064		GMR_26E08_AE_01	0.255846
GMR_74H03_AE_01	0.204864		GMR_25B07_AE_01	0.216268		GMR_12G04_AE_01	0.223908		GMR_54A06_AE_01	0.229093		GMR_77F03_AE_01	0.255626
GMR_53B06_AE_01	0.204282		GMR_14A07_AE_01	0.215641	norpA	GMR_78D05_AE_01	0.22272		GMR_70F10_AE_01	0.22851		GMR_26C12_AE_01	0.251719
GMR_34E09_AE_01	0.203811		GMR_26G09_AE_01	0.21369	grn	GMR_54F10_AE_01	0.221653		GMR_34E09_AE_01	0.227606		GMR_30A07_AE_01	0.244445
GMR_80C12_AE_01	0.203544	CG7587	GMR_31H02_AE_01	0.212847		GMR_24H08_AE_01	0.21819	Dh31-R1	GMR_85G07_AE_01	0.227244	shn	GMR_84A04_AE_01	0.240295
GMR_21G11_AE_01	0.200302		GMR_84B02_AE_01	0.210501		GMR_70C05_AE_01	0.216338		GMR_13B01_AE_01	0.227008		GMR_83C05_AE_01	0.240238
GMR_76C06_AE_01	0.199056		GMR_80A06_AE_01	0.206322		GMR_19H11_AE_01	0.215139		GMR_26G08_AE_01	0.223431		GMR_58D11_AE_01	0.236134
GMR_83D12_AE_01	0.196784		GMR_35G04_AE_01	0.205228		GMR_55B04_AE_01	0.213908		GMR_24B11_AE_01	0.222376		GMR_26G09_AE_01	0.234931	grn
GMR_83C05_AE_01	0.194907		GMR_81E11_AE_01	0.202635		GMR_79B01_AE_01	0.212585		GMR_60F02_AE_01	0.220319		GMR_72G06_AE_01	0.234655	CG31714
GMR_81E02_AE_01	0.193178		GMR_24C05_AE_01	0.20155		GMR_76C06_AE_01	0.212353		GMR_25F06_AE_01	0.220068	tn	GMR_38H10_AE_01	0.234264
GMR_22A05_AE_01	0.193055		GMR_47F09_AE_01	0.201338		GMR_27D10_AE_01	0.211225		GMR_34C05_AE_01	0.218973		GMR_22A05_AE_01	0.231534
GMR_52F08_AE_01	0.191452		GMR_70F10_AE_01	0.199969		GMR_84D10_AE_01	0.210641		GMR_78D05_AE_01	0.21725		GMR_70B12_AE_01	0.230521
GMR_21E02_AE_01	0.190609		GMR_85G07_AE_01	0.199808	shn	GMR_53A02_AE_01	0.203964	klg	GMR_93G04_AE_01	0.215497		GMR_84D10_AE_01	0.230008
GMR_77D11_AE_01	0.190461		GMR_33E06_AE_01	0.199003		GMR_65B02_AE_01	0.203919	AstC-R1	GMR_70D03_AE_01	0.215323		GMR_19H11_AE_01	0.229379
GMR_24C05_AE_01	0.190123		GMR_50G11_AE_01	0.198754		GMR_67B01_AE_01	0.202641		GMR_17C09_AE_01	0.213659		GMR_46A08_AE_01	0.229332
GMR_30A07_AE_01	0.189627		GMR_12G04_AE_01	0.197342		GMR_20A06_AE_01	0.201455		GMR_74H03_AE_01	0.213631		GMR_12A11_AE_01	0.228451
GMR_22E12_AE_01	0.188459	Mip	GMR_60F02_AE_01	0.197005		GMR_92H12_AE_01	0.199926		GMR_36A05_AE_01	0.213306		GMR_76C06_AE_01	0.227287
GMR_16C03_AE_01	0.186974		GMR_22E10_AE_01	0.195905		GMR_64A07_AE_01	0.199545	TkR86C	GMR_84A04_AE_01	0.212646		GMR_92A08_AE_01	0.225819
GMR_54F10_AE_01	0.186966		GMR_28A10_AE_01	0.195642		GMR_67C10_AE_01	0.198964		GMR_27D10_AE_01	0.211618		GMR_54F10_AE_01	0.223651
GMR_54G07_AE_01	0.185211		GMR_78H08_AE_01	0.194771	Vsx2	GMR_80G04_AE_01	0.196802		GMR_28H10_AE_01	0.21132		GMR_93A02_AE_01	0.22281
GMR_70D03_AE_01	0.184705		GMR_31B07_AE_01	0.193402		GMR_76F12_AE_01	0.195598	amon	GMR_22A05_AE_01	0.211044		GMR_60F02_AE_01	0.219991
GMR_13B01_AE_01	0.183321		GMR_82H11_AE_01	0.192778		GMR_93G04_AE_01	0.19511		GMR_24H12_AE_01	0.209474		GMR_16C05_AE_01	0.218913
GMR_55B04_AE_01	0.183141		GMR_55A10_AE_01	0.19218	CG14762	GMR_58E04_AE_01	0.193609		GMR_25C01_AE_01	0.209429		GMR_31B07_AE_01	0.218836
GMR_20B10_AE_01	0.182607	Trpm	GMR_13F01_AE_01	0.191713		GMR_13E10_AE_01	0.192698		GMR_81E02_AE_01	0.209211		GMR_64C10_AE_01	0.218718	cry
GMR_72E09_AE_01	0.179439		GMR_66C08_AE_01	0.191372		GMR_46F11_AE_01	0.192536		GMR_84D10_AE_01	0.208612		GMR_23B09_AE_01	0.218473
GMR_30A10_AE_01	0.178124		GMR_30E09_AE_01	0.189998		GMR_39F04_AE_01	0.191691		GMR_31B07_AE_01	0.208254		GMR_28H10_AE_01	0.218295
GMR_16C05_AE_01	0.177682		GMR_22E12_AE_01	0.189911	Mip	GMR_45G02_AE_01	0.190848		GMR_45G02_AE_01	0.207663		GMR_58F06_AE_01	0.217406
GMR_42F08_AE_01	0.175525		GMR_13B01_AE_01	0.189325		GMR_10H10_AE_01	0.189879		GMR_92A08_AE_01	0.204934		GMR_27D10_AE_01	0.217154
GMR_14A07_AE_01	0.175367	norpA	GMR_93A02_AE_01	0.189251		GMR_52F08_AE_01	0.18984		GMR_67C10_AE_01	0.204587		GMR_17C09_AE_01	0.216748
GMR_12A11_AE_01	0.174528		GMR_53B06_AE_01	0.187584		GMR_24C05_AE_01	0.189537		GMR_19A11_AE_01	0.202069		GMR_94B01_AE_01	0.214892
GMR_22E10_AE_01	0.174121		GMR_64C10_AE_01	0.187528	cry	GMR_66A06_AE_01	0.185777		GMR_76C06_AE_01	0.200979		GMR_29C10_AE_01	0.214456
GMR_25B07_AE_01	0.174019		GMR_70B12_AE_01	0.187159		GMR_36G02_AE_01	0.184948		GMR_36G02_AE_01	0.20017		GMR_30A10_AE_01	0.212474
GMR_80A06_AE_01	0.172372		GMR_10B09_AE_01	0.187		GMR_38A05_AE_01	0.184524		GMR_16C05_AE_01	0.199263		GMR_10B09_AE_01	0.211022
GMR_20D07_AE_01	0.17193		GMR_11G08_AE_01	0.186678		GMR_65D09_AE_01	0.182251	AstC-R2	GMR_22H12_AE_01	0.198667		GMR_26G04_AE_01	0.21102
GMR_77G04_AE_01	0.171434		GMR_30A07_AE_01	0.186565		GMR_16C05_AE_01	0.181374		GMR_21E02_AE_01	0.198243		GMR_9A08_AE_01	0.208322
GMR_22H12_AE_01	0.169998		GMR_93F07_AE_01	0.186437		GMR_23C12_AE_01	0.180675		GMR_35D09_AE_01	0.197372		GMR_18F07_AE_01	0.206341	Pdfr
GMR_77D08_AE_01	0.167032		GMR_72E09_AE_01	0.185617		GMR_11F03_AE_01	0.180216		GMR_70C02_AE_01	0.19642		GMR_30A12_AE_01	0.204885
GMR_25C01_AE_01	0.166763		GMR_85E04_AE_01	0.185519		GMR_16C03_AE_01	0.180065		GMR_51H05_AE_01	0.19585		GMR_49A11_AE_01	0.204362
GMR_13E10_AE_01	0.164687		GMR_79A08_AE_01	0.185491	esn	GMR_92D08_AE_01	0.179456		GMR_30A07_AE_01	0.194777		GMR_24H12_AE_01	0.201842
GMR_81E11_AE_01	0.164121		GMR_22A05_AE_01	0.184699		GMR_21G11_AE_01	0.178042		GMR_46A08_AE_01	0.194212		GMR_86F11_AE_01	0.199263
GMR_21A01_AE_01	0.16325		GMR_36A05_AE_01	0.184267		GMR_17C09_AE_01	0.176319		GMR_77F03_AE_01	0.191751		GMR_84A06_AE_01	0.198488
GMR_54H01_AE_01	0.162567		GMR_20G03_AE_01	0.180555		GMR_25C01_AE_01	0.176305		GMR_84C10_AE_01	0.191525		GMR_42F08_AE_01	0.196662
GMR_84A07_AE_01	0.161997		GMR_33H11_AE_01	0.177488		GMR_24H12_AE_01	0.176208		GMR_10B09_AE_01	0.188941		GMR_65E10_AE_01	0.19665
GMR_67B01_AE_01	0.16199		GMR_28C04_AE_01	0.177185		GMR_51H05_AE_01	0.175634		GMR_83C05_AE_01	0.188804		GMR_26G08_AE_01	0.196273
GMR_85E04_AE_01	0.161282		GMR_94F11_AE_01	0.177142		GMR_52B07_AE_01	0.173978		GMR_58F06_AE_01	0.188739		GMR_24B11_AE_01	0.196175
GMR_53A02_AE_01	0.159376	klg	GMR_49A06_AE_01	0.176667		GMR_94C05_AE_01	0.173274		GMR_70B12_AE_01	0.188464		GMR_93F07_AE_01	0.194587
GMR_66A06_AE_01	0.158591		GMR_41H09_AE_01	0.175899		GMR_76A04_AE_01	0.17294		GMR_33E06_AE_01	0.187772		GMR_94F11_AE_01	0.192041
GMR_36G02_AE_01	0.157222		GMR_65B02_AE_01	0.175855	AstC-R1	GMR_77D11_AE_01	0.172804		GMR_16C03_AE_01	0.187376		GMR_30E09_AE_01	0.191301
GMR_10H10_AE_01	0.156217		GMR_21G11_AE_01	0.175614		GMR_93B01_AE_01	0.172737		GMR_77D11_AE_01	0.186524		GMR_70C05_AE_01	0.189807
GMR_78H08_AE_01	0.156181	Vsx2	GMR_34C05_AE_01	0.17449		GMR_72G06_AE_01	0.172532	CG31714	GMR_79B01_AE_01	0.18646		GMR_71G01_AE_01	0.189259	Vsx2
GMR_80G04_AE_01	0.156149		GMR_65C03_AE_01	0.174435		GMR_94B01_AE_01	0.170057		GMR_12G04_AE_01	0.183941		GMR_74H03_AE_01	0.188374
GMR_78D05_AE_01	0.155698		GMR_77G04_AE_01	0.173943		GMR_34C05_AE_01	0.169559		GMR_18G01_AE_01	0.18356		GMR_21G11_AE_01	0.188125
GMR_72B10_AE_01	0.155663		GMR_86F11_AE_01	0.173113		GMR_54G07_AE_01	0.169022		GMR_67B01_AE_01	0.182372		GMR_41H09_AE_01	0.186749
GMR_70B12_AE_01	0.155278		GMR_74G10_AE_01	0.172721		GMR_26E08_AE_01	0.168725		GMR_22A12_AE_01	0.181693		GMR_33E06_AE_01	0.185016
GMR_67A02_AE_01	0.154577		GMR_49A11_AE_01	0.17221		GMR_70C02_AE_01	0.168336		GMR_11C07_AE_01	0.181663		GMR_11A12_AE_01	0.184961
GMR_79B01_AE_01	0.154499		GMR_24B11_AE_01	0.171305		GMR_84A06_AE_01	0.166662		GMR_26C12_AE_01	0.179717		GMR_70D03_AE_01	0.184443
GMR_71A02_AE_01	0.153295		GMR_16C03_AE_01	0.171149		GMR_32D08_AE_01	0.166085		GMR_20A06_AE_01	0.17935		GMR_66A06_AE_01	0.184322
GMR_49A06_AE_01	0.152757		GMR_74H03_AE_01	0.169836		GMR_22A12_AE_01	0.166059		GMR_10H10_AE_01	0.176163		GMR_77F01_AE_01	0.183985
GMR_31H02_AE_01	0.152145		GMR_32D06_AE_01	0.168857	CadN	GMR_70F10_AE_01	0.164385		GMR_80G04_AE_01	0.175691		GMR_76H04_AE_01	0.180871
GMR_80A07_AE_01	0.151948		GMR_70C02_AE_01	0.168467		GMR_53C01_AE_01	0.162715		GMR_84B02_AE_01	0.172935		GMR_23C12_AE_01	0.180759
GMR_94B01_AE_01	0.150467		GMR_19H11_AE_01	0.167466		GMR_93A02_AE_01	0.161624		GMR_55B04_AE_01	0.172375		GMR_85E04_AE_01	0.180637
GMR_21D08_AE_01	0.150047		GMR_21E02_AE_01	0.16647		GMR_25A08_AE_01	0.160402		GMR_60F12_AE_01	0.171971		GMR_53B06_AE_01	0.180161
GMR_47F08_AE_01	0.148408		GMR_21A01_AE_01	0.165717		GMR_33E06_AE_01	0.159886		GMR_64D11_AE_01	0.171437		GMR_67C10_AE_01	0.179947
GMR_72C11_AE_01	0.147539		GMR_78D05_AE_01	0.165471		GMR_20F10_AE_01	0.158601		GMR_76H05_AE_01	0.171101		GMR_16C03_AE_01	0.179676
GMR_85D12_AE_01	0.147396		GMR_28H10_AE_01	0.164398		GMR_93G06_AE_01	0.158137		GMR_23E12_AE_01	0.170263		GMR_67F03_AE_01	0.1787	AstC
GMR_34C05_AE_01	0.146054		GMR_16G04_AE_01	0.163482	para	GMR_49F02_AE_01	0.157928		GMR_22E10_AE_01	0.169811		GMR_36A05_AE_01	0.177782
GMR_29C10_AE_01	0.145735		GMR_58F06_AE_01	0.163375		GMR_76H05_AE_01	0.157427		GMR_47F08_AE_01	0.168911		GMR_74B06_AE_01	0.177752
GMR_67C10_AE_01	0.144675		GMR_23C12_AE_01	0.162821		GMR_81A04_AE_01	0.157136		GMR_76C04_AE_01	0.167955		GMR_13E10_AE_01	0.176036
GMR_60F02_AE_01	0.144486		GMR_72D04_AE_01	0.162232		GMR_52C09_AE_01	0.156186		GMR_76A04_AE_01	0.167942		GMR_77D08_AE_01	0.174574
GMR_65C07_AE_01	0.14407		GMR_25C08_AE_01	0.161216		GMR_60F02_AE_01	0.155835		GMR_52F08_AE_01	0.167602		GMR_72A10_AE_01	0.17339
GMR_60F12_AE_01	0.14407		GMR_20B10_AE_01	0.160198	Trpm	GMR_59D08_AE_01	0.155635		GMR_54G07_AE_01	0.167131		GMR_18G01_AE_01	0.173041
GMR_36B06_AE_01	0.142452		GMR_80G04_AE_01	0.159596		GMR_10B09_AE_01	0.154553		GMR_11A12_AE_01	0.167028		GMR_54A06_AE_01	0.172302
GMR_65C03_AE_01	0.142202		GMR_80B11_AE_01	0.158261		GMR_36A05_AE_01	0.154538		GMR_21D08_AE_01	0.166962		GMR_45F11_AE_01	0.171359
GMR_12G04_AE_01	0.142124		GMR_19A11_AE_01	0.158211		GMR_36A10_AE_01	0.153762		GMR_50F12_AE_01	0.166802		GMR_39F04_AE_01	0.169055
GMR_50G11_AE_01	0.142113		GMR_47F08_AE_01	0.15791		GMR_77G04_AE_01	0.153568		GMR_66A06_AE_01	0.166027		GMR_22H12_AE_01	0.168622
GMR_38D01_AE_01	0.141319		GMR_24B06_AE_01	0.156564		GMR_72F01_AE_01	0.152648		GMR_26G04_AE_01	0.164869		GMR_81E02_AE_01	0.168064
GMR_74E03_AE_01	0.141124		GMR_69E06_AE_01	0.156335		GMR_80A06_AE_01	0.152367		GMR_76A03_AE_01	0.164479		GMR_93G04_AE_01	0.167718
GMR_93G04_AE_01	0.140497		GMR_25A08_AE_01	0.156017		GMR_84A04_AE_01	0.151036		GMR_13E10_AE_01	0.16399		GMR_20G03_AE_01	0.167397
GMR_83C04_AE_01	0.140341		GMR_76C06_AE_01	0.155861		GMR_87D01_AE_01	0.150708		GMR_93G06_AE_01	0.163177		GMR_23E12_AE_01	0.16719
GMR_30F03_AE_01	0.140281		GMR_45G02_AE_01	0.15513		GMR_24B11_AE_01	0.15053		GMR_49F02_AE_01	0.162084		GMR_70F10_AE_01	0.166732
GMR_47F09_AE_01	0.139461		GMR_70C05_AE_01	0.154995		GMR_28H10_AE_01	0.149821		GMR_43B06_AE_01	0.160581		GMR_22H11_AE_01	0.166114
GMR_84B02_AE_01	0.138729		GMR_11A12_AE_01	0.154979		GMR_64F05_AE_01	0.149467		GMR_21A01_AE_01	0.160399		GMR_32D08_AE_01	0.165956
GMR_32D06_AE_01	0.137242	CadN	GMR_22H12_AE_01	0.154129		GMR_11C07_AE_01	0.148902		GMR_65E10_AE_01	0.158925		GMR_49A06_AE_01	0.164877
GMR_31A06_AE_01	0.136792		GMR_13G01_AE_01	0.153914		GMR_31B07_AE_01	0.148802		GMR_77D08_AE_01	0.158623		GMR_16C09_AE_01	0.163694
GMR_32D08_AE_01	0.136567		GMR_42F08_AE_01	0.1536		GMR_41C03_AE_01	0.148334		GMR_74E03_AE_01	0.158558		GMR_31A06_AE_01	0.163026
GMR_80C05_AE_01	0.136364		GMR_26G04_AE_01	0.152626		GMR_38H10_AE_01	0.148317		GMR_86F11_AE_01	0.157807		GMR_22A12_AE_01	0.163015
GMR_23C12_AE_01	0.135919		GMR_77F03_AE_01	0.151577		GMR_42F08_AE_01	0.148289		GMR_29C10_AE_01	0.157283		GMR_51H05_AE_01	0.162141
GMR_13F01_AE_01	0.134885		GMR_76A03_AE_01	0.150597		GMR_12A11_AE_01	0.147574		GMR_28G09_AE_01	0.156321		GMR_36B06_AE_01	0.160034
GMR_84A04_AE_01	0.13467		GMR_65E10_AE_01	0.149316		GMR_47F08_AE_01	0.146656		GMR_22H11_AE_01	0.156049		GMR_20G05_AE_01	0.159666
GMR_77F03_AE_01	0.134566		GMR_79B01_AE_01	0.149213		GMR_23B09_AE_01	0.146599		GMR_32D08_AE_01	0.155984		GMR_72B10_AE_01	0.159517
GMR_35A02_AE_01	0.134227		GMR_52F08_AE_01	0.148504		GMR_25C08_AE_01	0.145855		GMR_23C12_AE_01	0.155018		GMR_20B05_AE_01	0.159258
GMR_35G04_AE_01	0.130972		GMR_89G02_AE_01	0.147366		GMR_34D05_AE_01	0.145661		GMR_43C07_AE_01	0.154446		GMR_19A11_AE_01	0.158511
GMR_24B11_AE_01	0.130607		GMR_83H01_AE_01	0.146092		GMR_34E09_AE_01	0.144543		GMR_20G03_AE_01	0.153833		GMR_66C08_AE_01	0.157807
GMR_36A05_AE_01	0.129527		GMR_18G01_AE_01	0.14563		GMR_50F12_AE_01	0.144331		GMR_30A12_AE_01	0.153827		GMR_26H04_AE_01	0.156827
GMR_38A05_AE_01	0.128939		GMR_82F07_AE_01	0.144191		GMR_94F11_AE_01	0.144295		GMR_13F01_AE_01	0.1535		GMR_84C10_AE_01	0.155554
GMR_20B05_AE_01	0.128398		GMR_11C07_AE_01	0.143307		GMR_16G07_AE_01	0.143287		GMR_41H09_AE_01	0.15348		GMR_25B07_AE_01	0.155099
GMR_11A12_AE_01	0.127894		GMR_94B01_AE_01	0.143046		GMR_88H07_AE_01	0.142781		GMR_94F11_AE_01	0.153474		GMR_60F12_AE_01	0.15447
GMR_72G08_AE_01	0.12713		GMR_38A05_AE_01	0.142613		GMR_20D07_AE_01	0.141734		GMR_85E04_AE_01	0.152693		GMR_77G04_AE_01	0.154139
GMR_73A04_AE_01	0.127042		GMR_66A06_AE_01	0.141927		GMR_20G03_AE_01	0.141585		GMR_92H12_AE_01	0.152151		GMR_28A10_AE_01	0.153683
GMR_59D08_AE_01	0.126844		GMR_32D08_AE_01	0.141098		GMR_45F11_AE_01	0.141561		GMR_49A06_AE_01	0.151409		GMR_11C07_AE_01	0.153105
GMR_37F11_AE_01	0.126238		GMR_53C01_AE_01	0.141062		GMR_87E02_AE_01	0.140954		GMR_73A04_AE_01	0.150239		GMR_25A01_AE_01	0.153093
GMR_25F06_AE_01	0.126099	tn	GMR_23H10_AE_01	0.140931		GMR_16C09_AE_01	0.140177		GMR_88H07_AE_01	0.148236		GMR_43B06_AE_01	0.152271
GMR_93A02_AE_01	0.12588		GMR_55B04_AE_01	0.140277		GMR_59E06_AE_01	0.14009		GMR_47F09_AE_01	0.147355		GMR_21D02_AE_01	0.15183
GMR_84A06_AE_01	0.124633		GMR_92A08_AE_01	0.140229		GMR_41H09_AE_01	0.139494		GMR_58D11_AE_01	0.146713		GMR_36G02_AE_01	0.150836
GMR_81A04_AE_01	0.124444		GMR_20G05_AE_01	0.139542		GMR_93E07_AE_01	0.138464		GMR_46F11_AE_01	0.14635		GMR_38A05_AE_01	0.148933
GMR_17C09_AE_01	0.123224		GMR_9E11_AE_01	0.138282		GMR_22E10_AE_01	0.137973		GMR_10A07_AE_01	0.145983		GMR_21A01_AE_01	0.14716
GMR_53F03_AE_01	0.12295		GMR_23H12_AE_01	0.137303		GMR_64D11_AE_01	0.137649		GMR_93A02_AE_01	0.144806		GMR_13F01_AE_01	0.145436
GMR_16A06_AE_01	0.122873		GMR_16A06_AE_01	0.135946		GMR_48F09_AE_01	0.137268		GMR_26H04_AE_01	0.144186		GMR_79C09_AE_01	0.144671
GMR_64F05_AE_01	0.122519		GMR_36G02_AE_01	0.135934		GMR_53C04_AE_01	0.136576		GMR_66C08_AE_01	0.144001		GMR_11A01_AE_01	0.144489
GMR_10A07_AE_01	0.122195		GMR_89H02_AE_01	0.135832		GMR_11A01_AE_01	0.136058		GMR_81E08_AE_01	0.143963		GMR_78G04_AE_01	0.14445
GMR_11G08_AE_01	0.121791		GMR_67C10_AE_01	0.135548		GMR_22H12_AE_01	0.135977		GMR_28A10_AE_01	0.143395		GMR_76A04_AE_01	0.143657
GMR_86F11_AE_01	0.12166		GMR_18F07_AE_01	0.134683	Pdfr	GMR_70D03_AE_01	0.135568		GMR_26E08_AE_01	0.142302		GMR_10A07_AE_01	0.143579
GMR_26G08_AE_01	0.119654		GMR_94G04_AE_01	0.134648		GMR_60F12_AE_01	0.135049		GMR_34D05_AE_01	0.141834		GMR_47F09_AE_01	0.14273
GMR_92H12_AE_01	0.119359		GMR_17C09_AE_01	0.134435		GMR_23E12_AE_01	0.134802		GMR_77G04_AE_01	0.141341		GMR_53C01_AE_01	0.142504
GMR_28A10_AE_01	0.118882		GMR_20B09_AE_01	0.134387		GMR_78H07_AE_01	0.133198		GMR_58E04_AE_01	0.141235		GMR_81E08_AE_01	0.141721
GMR_19H11_AE_01	0.118645		GMR_81E02_AE_01	0.133701		GMR_18A05_AE_01	0.132691		GMR_92E11_AE_01	0.141138		GMR_31H02_AE_01	0.141129
GMR_26E08_AE_01	0.118608		GMR_9A08_AE_01	0.133526		GMR_26H04_AE_01	0.131491		GMR_20B05_AE_01	0.140832		GMR_45G02_AE_01	0.140738
GMR_49A05_AE_01	0.118493		GMR_72E03_AE_01	0.132991		GMR_55G10_AE_01	0.131412		GMR_93B01_AE_01	0.140617		GMR_80G04_AE_01	0.139728
GMR_88H07_AE_01	0.11799		GMR_23E12_AE_01	0.132918		GMR_84H06_AE_01	0.130241		GMR_59D08_AE_01	0.139735		GMR_54G12_AE_01	0.139716
GMR_22C05_AE_01	0.117914		GMR_22H11_AE_01	0.131612		GMR_20G10_AE_01	0.129564		GMR_30F03_AE_01	0.138329		GMR_49G03_AE_01	0.139685
GMR_74B12_AE_01	0.11758		GMR_28G09_AE_01	0.131448		GMR_29C10_AE_01	0.129352		GMR_72C11_AE_01	0.137382		GMR_34D05_AE_01	0.139557
GMR_70C02_AE_01	0.116701		GMR_60F12_AE_01	0.130984		GMR_54A06_AE_01	0.129341		GMR_74G10_AE_01	0.137093		GMR_33H11_AE_01	0.13939
GMR_74G10_AE_01	0.116605		GMR_22H10_AE_01	0.130585		GMR_21A01_AE_01	0.129105		GMR_25G10_AE_01	0.13613		GMR_80C05_AE_01	0.13931
GMR_81E08_AE_01	0.115845		GMR_38H10_AE_01	0.130151		GMR_19B01_AE_01	0.127688		GMR_94C05_AE_01	0.13604		GMR_53F03_AE_01	0.139305
GMR_58E04_AE_01	0.115201		GMR_72C11_AE_01	0.129829		GMR_10A07_AE_01	0.126063		GMR_65C03_AE_01	0.134904		GMR_87G01_AE_01	0.139139
GMR_23E12_AE_01	0.113889		GMR_43C07_AE_01	0.128992		GMR_76C04_AE_01	0.125155		GMR_87G01_AE_01	0.133751		GMR_83C04_AE_01	0.138068
GMR_85D04_AE_01	0.113871		GMR_77F01_AE_01	0.128512		GMR_43B06_AE_01	0.124756		GMR_23B09_AE_01	0.133402		GMR_55B04_AE_01	0.136432
GMR_84H06_AE_01	0.113476		GMR_38C05_AE_01	0.128326		GMR_84C10_AE_01	0.124042		GMR_81E11_AE_01	0.133152		GMR_74E03_AE_01	0.136391
GMR_20G03_AE_01	0.113227		GMR_51C07_AE_01	0.128238		GMR_85D05_AE_01	0.123697		GMR_21D02_AE_01	0.132144		GMR_28A08_AE_01	0.136106
GMR_66C08_AE_01	0.112824		GMR_30A12_AE_01	0.128106		GMR_70B12_AE_01	0.122764		GMR_81A04_AE_01	0.131295		GMR_77D11_AE_01	0.135672
GMR_76C04_AE_01	0.112027		GMR_20A03_AE_01	0.12776		GMR_40H04_AE_01	0.122642		GMR_31H02_AE_01	0.130676		GMR_79C06_AE_01	0.13485
GMR_9A08_AE_01	0.111929		GMR_65G08_AE_01	0.127748		GMR_87C04_AE_01	0.122463		GMR_11F03_AE_01	0.130221		GMR_78H07_AE_01	0.134488
GMR_75C05_AE_01	0.111494		GMR_11F03_AE_01	0.126772		GMR_74E03_AE_01	0.122298		GMR_75D11_AE_01	0.130188		GMR_25H06_AE_01	0.134273
GMR_33E06_AE_01	0.111367		GMR_74E03_AE_01	0.125483		GMR_21G08_AE_01	0.122021		GMR_11G08_AE_01	0.130128		GMR_74G10_AE_01	0.13371
GMR_85A10_AE_01	0.110895		GMR_18F04_AE_01	0.124439		GMR_80C12_AE_01	0.120365	CG7587	GMR_53B06_AE_01	0.129825		GMR_16H07_AE_01	0.133432
GMR_38H10_AE_01	0.11065		GMR_30E11_AE_01	0.123824		GMR_93E04_AE_01	0.120218		GMR_24B06_AE_01	0.129392		GMR_22H02_AE_01	0.133227
GMR_76H05_AE_01	0.110392		GMR_35D09_AE_01	0.123739		GMR_65E10_AE_01	0.119936		GMR_25A08_AE_01	0.129094		GMR_89D11_AE_01	0.133001
GMR_12A12_AE_01	0.110233		GMR_78H07_AE_01	0.123715		GMR_54G12_AE_01	0.119255		GMR_78G04_AE_01	0.128317		GMR_10H10_AE_01	0.131756
GMR_24B06_AE_01	0.110023		GMR_29C10_AE_01	0.122701		GMR_20B09_AE_01	0.119254		GMR_25C08_AE_01	0.127662		GMR_83H05_AE_01	0.13138
GMR_26G04_AE_01	0.109569		GMR_83H05_AE_01	0.12268		GMR_26G04_AE_01	0.119113		GMR_20G09_AE_01	0.127045		GMR_47F08_AE_01	0.130141
GMR_49E01_AE_01	0.109511		GMR_46C01_AE_01	0.122394		GMR_76A03_AE_01	0.118752		GMR_38H10_AE_01	0.125467		GMR_38C05_AE_01	0.128694
GMR_56F04_AE_01	0.109322		GMR_36C09_AE_01	0.122389		GMR_74G10_AE_01	0.117485		GMR_80C05_AE_01	0.125128		GMR_65B06_AE_01	0.128556
GMR_30E09_AE_01	0.109225		GMR_33G01_AE_01	0.120873		GMR_46B05_AE_01	0.117216		GMR_30E11_AE_01	0.124847		GMR_92D07_AE_01	0.128102
GMR_82E12_AE_01	0.109154		GMR_52C09_AE_01	0.120642		GMR_81C04_AE_01	0.116831		GMR_52C09_AE_01	0.124571		GMR_75D11_AE_01	0.128075
GMR_49A11_AE_01	0.108422		GMR_27D10_AE_01	0.120618		GMR_20B05_AE_01	0.11603		GMR_76H04_AE_01	0.123675		GMR_55E10_AE_01	0.128049
GMR_37A03_AE_01	0.108313		GMR_89D11_AE_01	0.12058		GMR_30F03_AE_01	0.114923		GMR_18A05_AE_01	0.121155		GMR_49F02_AE_01	0.127856
GMR_16F12_AE_01	0.108172		GMR_26E08_AE_01	0.119815		GMR_66C08_AE_01	0.114541		GMR_82H11_AE_01	0.120711		GMR_85A07_AE_01	0.127723
GMR_64D11_AE_01	0.107438		GMR_72F02_AE_01	0.118782		GMR_81E08_AE_01	0.113964		GMR_16C09_AE_01	0.120401		GMR_53F04_AE_01	0.127111
GMR_23F06_AE_01	0.107347		GMR_54H04_AE_01	0.117457		GMR_22H11_AE_01	0.113679		GMR_10H04_AE_01	0.11933		GMR_54H12_AE_01	0.127066
GMR_45G02_AE_01	0.107197		GMR_53B09_AE_01	0.11722		GMR_21D08_AE_01	0.113123		GMR_12A12_AE_01	0.118865		GMR_20E07_AE_01	0.1269
GMR_53F04_AE_01	0.106885		GMR_75D11_AE_01	0.116827		GMR_75D11_AE_01	0.112992		GMR_20B09_AE_01	0.118747		GMR_67B01_AE_01	0.126808
GMR_93F07_AE_01	0.106614		GMR_39F04_AE_01	0.11624		GMR_53C10_AE_01	0.112516		GMR_25H06_AE_01	0.117778		GMR_60G05_AE_01	0.125402
GMR_33H11_AE_01	0.105994		GMR_13E10_AE_01	0.114001		GMR_46F09_AE_01	0.112506		GMR_83H05_AE_01	0.117072		GMR_38D01_AE_01	0.125346
GMR_22B12_AE_01	0.105957		GMR_76H05_AE_01	0.113946		GMR_79A12_AE_01	0.112232		GMR_38D01_AE_01	0.116787		GMR_83D12_AE_01	0.125156
GMR_74B10_AE_01	0.105368		GMR_20E07_AE_01	0.113525		GMR_92E11_AE_01	0.111232		GMR_80B11_AE_01	0.115038		GMR_78F03_AE_01	0.124804
GMR_50F12_AE_01	0.105015		GMR_77D11_AE_01	0.113399		GMR_26C12_AE_01	0.110881		GMR_36B06_AE_01	0.114834		GMR_34E09_AE_01	0.124774
GMR_19A11_AE_01	0.10481		GMR_76C08_AE_01	0.113043		GMR_72E09_AE_01	0.110511		GMR_54G12_AE_01	0.114391		GMR_84H06_AE_01	0.123953
GMR_83H05_AE_01	0.104448		GMR_29H06_AE_01	0.112979		GMR_78F03_AE_01	0.109526		GMR_54H12_AE_01	0.11382		GMR_48D05_AE_01	0.123481
GMR_48C08_AE_01	0.10418		GMR_48D05_AE_01	0.112878		GMR_44E11_AE_01	0.109195		GMR_25B07_AE_01	0.113682		GMR_89D04_AE_01	0.123326
GMR_46F09_AE_01	0.104008		GMR_85C03_AE_01	0.112841		GMR_72B10_AE_01	0.109142		GMR_52B07_AE_01	0.111778		GMR_82H11_AE_01	0.121996
GMR_65E10_AE_01	0.103852		GMR_89D04_AE_01	0.112736		GMR_25H06_AE_01	0.109042		GMR_38C05_AE_01	0.111537		GMR_16F12_AE_01	0.121613
GMR_22H11_AE_01	0.103049		GMR_30F03_AE_01	0.112436		GMR_11A12_AE_01	0.108701		GMR_53F03_AE_01	0.110744		GMR_20D07_AE_01	0.121553
GMR_35B10_AE_01	0.102475		GMR_76A04_AE_01	0.112388		GMR_36B06_AE_01	0.108612		GMR_12A11_AE_01	0.110228		GMR_53C04_AE_01	0.121327
GMR_94G07_AE_01	0.101684		GMR_84A06_AE_01	0.111952		GMR_83H05_AE_01	0.108536		GMR_12H02_AE_01	0.109998		GMR_58H05_AE_01	0.121261
GMR_16C09_AE_01	0.100675		GMR_59A06_AE_01	0.111536		GMR_17D12_AE_01	0.108267		GMR_11D04_AE_01	0.109705		GMR_72F09_AE_01	0.121228
GMR_28C04_AE_01	0.100128		GMR_53G06_AE_01	0.111454		GMR_74B10_AE_01	0.108059		GMR_64F05_AE_01	0.109284		GMR_80B11_AE_01	0.120995
			GMR_38D01_AE_01	0.111045		GMR_37A03_AE_01	0.107839		GMR_20D07_AE_01	0.109039		GMR_36C09_AE_01	0.120968
			GMR_93B01_AE_01	0.110986		GMR_72C11_AE_01	0.107533		GMR_85D05_AE_01	0.108967		GMR_53G06_AE_01	0.119658
			GMR_67A02_AE_01	0.110804		GMR_58D11_AE_01	0.106831		GMR_67A02_AE_01	0.108647		GMR_27E12_AE_01	0.119462
			GMR_87C04_AE_01	0.109586		GMR_12A12_AE_01	0.106233		GMR_30E09_AE_01	0.108347		GMR_52C09_AE_01	0.119328
			GMR_49F02_AE_01	0.109433		GMR_49A05_AE_01	0.106233		GMR_51C07_AE_01	0.108184		GMR_81A04_AE_01	0.118971
			GMR_20A06_AE_01	0.109092		GMR_85E04_AE_01	0.106164		GMR_16G07_AE_01	0.107813		GMR_69E06_AE_01	0.118402
			GMR_79C06_AE_01	0.108498		GMR_77D08_AE_01	0.105788		GMR_22G11_AE_01	0.107741		GMR_72E09_AE_01	0.117817
			GMR_53F04_AE_01	0.108278		GMR_60H07_AE_01	0.105282		GMR_46H08_AE_01	0.107495		GMR_22H10_AE_01	0.117583
			GMR_82F06_AE_01	0.108255		GMR_34H03_AE_01	0.104992		GMR_72E09_AE_01	0.1073		GMR_82F06_AE_01	0.117267
			GMR_53F11_AE_01	0.107088		GMR_47F09_AE_01	0.10449		GMR_39F04_AE_01	0.107042		GMR_25A08_AE_01	0.117146
			GMR_46H04_AE_01	0.10674		GMR_76H04_AE_01	0.104363		GMR_29H06_AE_01	0.106962		GMR_65G08_AE_01	0.117037
			GMR_64D11_AE_01	0.106576		GMR_24E12_AE_01	0.104344		GMR_16F12_AE_01	0.105995		GMR_52F08_AE_01	0.116614
			GMR_12A11_AE_01	0.106389		GMR_43C07_AE_01	0.103121		GMR_54H04_AE_01	0.105699		GMR_12D12_AE_01	0.115872
			GMR_10H10_AE_01	0.106255		GMR_21A10_AE_01	0.103113		GMR_13G01_AE_01	0.105266		GMR_93B01_AE_01	0.115579
			GMR_21D02_AE_01	0.106019		GMR_40E05_AE_01	0.102615		GMR_50G11_AE_01	0.105097		GMR_92C02_AE_01	0.115474
			GMR_25G10_AE_01	0.105424		GMR_92D07_AE_01	0.102415		GMR_22H10_AE_01	0.105089		GMR_58E04_AE_01	0.115344
			GMR_20G09_AE_01	0.104351		GMR_64C01_AE_01	0.102339		GMR_35G04_AE_01	0.105058		GMR_76C04_AE_01	0.115302
			GMR_55G08_AE_01	0.104165		GMR_28G09_AE_01	0.102337		GMR_45F11_AE_01	0.1049		GMR_52B07_AE_01	0.114888
			GMR_80A07_AE_01	0.103948		GMR_19A11_AE_01	0.10192		GMR_70E09_AE_01	0.10394		GMR_76A03_AE_01	0.114887
			GMR_73A04_AE_01	0.103841		GMR_86F11_AE_01	0.101104		GMR_72B10_AE_01	0.103083		GMR_21D06_AE_01	0.114726
			GMR_36B06_AE_01	0.103788		GMR_83C05_AE_01	0.101023		GMR_30A10_AE_01	0.103043		GMR_47B02_AE_01	0.114305
			GMR_14B01_AE_01	0.103569		GMR_47G07_AE_01	0.100984		GMR_53F04_AE_01	0.102373		GMR_11E08_AE_01	0.11421
			GMR_69C11_AE_01	0.10283		GMR_91A03_AE_01	0.100968		GMR_93E10_AE_01	0.102038		GMR_20F10_AE_01	0.113803
			GMR_27E12_AE_01	0.102432		GMR_84A07_AE_01	0.10089		GMR_21G08_AE_01	0.101229		GMR_12A12_AE_01	0.113668
			GMR_14C11_AE_01	0.102005		GMR_49A06_AE_01	0.100708		GMR_60C08_AE_01	0.101129		GMR_11A09_AE_01	0.113077
			GMR_72B10_AE_01	0.101671		GMR_94C03_AE_01	0.100564		GMR_53C04_AE_01	0.100714		GMR_73A04_AE_01	0.112874
			GMR_49G03_AE_01	0.101553		GMR_72E06_AE_01	0.100288		GMR_58H05_AE_01	0.100266		GMR_80A07_AE_01	0.112714
			GMR_72B03_AE_01	0.100987								GMR_51C07_AE_01	0.11239
			GMR_84A11_AE_01	0.100824								GMR_21D08_AE_01	0.112332
												GMR_83H01_AE_01	0.112142
												GMR_29H06_AE_01	0.111643
												GMR_87C04_AE_01	0.110178
												GMR_25G10_AE_01	0.1096
												GMR_16E01_AE_01	0.109488
												GMR_46B05_AE_01	0.109338
												GMR_85D04_AE_01	0.108534
												GMR_54H01_AE_01	0.108006
												GMR_59A06_AE_01	0.10782
												GMR_64C01_AE_01	0.107785
												GMR_30F03_AE_01	0.107403
												GMR_75A10_AE_01	0.107359
												GMR_60C08_AE_01	0.10699
												GMR_46F09_AE_01	0.106531
												GMR_11D04_AE_01	0.106474
												GMR_36A10_AE_01	0.10613
												GMR_82F02_AE_01	0.105541
												GMR_11E07_AE_01	0.105288
												GMR_44H04_AE_01	0.105065
												GMR_20G06_AE_01	0.104841
												GMR_9E11_AE_01	0.104668
												GMR_25B12_AE_01	0.104208
												GMR_14C11_AE_01	0.10399
												GMR_11F03_AE_01	0.103989
												GMR_72D04_AE_01	0.103568
												GMR_35G04_AE_01	0.103549
												GMR_41G06_AE_01	0.103253
												GMR_45G07_AE_01	0.103079
												GMR_58F07_AE_01	0.103033
												GMR_54G07_AE_01	0.101919
												GMR_59D06_AE_01	0.101842
												GMR_19H12_AE_01	0.101821
												GMR_72A04_AE_01	0.101566
												GMR_89H02_AE_01	0.10144
												GMR_82F07_AE_01	0.101387
												GMR_46F11_AE_01	0.10119
												GMR_28C04_AE_01	0.100601
												GMR_53B09_AE_01	0.100415
												GMR_28G09_AE_01	0.100336
												GMR_81E11_AE_01	0.10017
